# Supplementary material for: Genome-wide identification, expression profiling, and functional analysis of ammonium transporter 2 (AMT2) gene family in cassava (Manihot esculenta crantz)
Source: Front Genet. 2023 Feb 22;14:1145735. doi: 10.3389/fgene.2023.1145735 (PMC9992417; doi:10.3389/fgene.2023.1145735)
Supplement: Supplementary file 1 [file Table1.xls]

## Sheet: Sheet1
Table S1 Primers used in this study
Primer name	Primer sequence	Purpose
MeAMT2.3-qRT-F	CGTCGCTGGATGTTGTGTTCTTTG	Real-time quantitative PCR
MeAMT2.3-qRT-R	GGTAACGCAAGCTAGTCCTGTCAC
MeAMT2.5-qRT-F	GTCTCCTTGCTAAACCTGCCCTTG	Real-time quantitative PCR
MeAMT2.5-qRT-R	GCCGTCCTTGTGTTTTCCGTTTG
MeAMT2.6-qRT-F	TTGTCATCCTCTACGCAAGCATCG	Real-time quantitative PCR
MeAMT2.6-qRT-R	GCCATCCGATAGCACAGAAGAACC
Actin-qRT-F	GCCTCCCAAGGTAGCTTTCA	Real-time quantitative PCR
Actin-qRT-R	GGTTAATGCAGGGCTCCACT
MeAMT2.3-p416-F	CGGGATCCATGGAAAACTCAACAGCAT	Yeast expressing vector construction
MeAMT2.3-p416-R	CGGAATTCTCACAAATTGATGGTGACACCT
MeAMT2.5-p416-F	CGGGATCCCGGGATCCATGGACATCTCG	Yeast expressing vector construction
MeAMT2.5-p416-R	ACGCGTCGACCCAATATTATTATATTTTACAAGT
MeAMT2.6-p416-F	CCCAAGCTTCATCATGGCCGTTTCAG	Yeast expressing vector construction
MeAMT2.6-p416-R	CCGCTCGAGTTAAACCACTTGAGTGGCAC
