# Supplementary material for: Genome-wide identification, expression profiling, and functional analysis of ammonium transporter 2 (AMT2) gene family in cassava (Manihot esculenta crantz)
Source: Front Genet. 2023 Feb 22;14:1145735. doi: 10.3389/fgene.2023.1145735 (PMC9992417; doi:10.3389/fgene.2023.1145735)
Supplement: Supplementary file 3 [file Table2.xls]

## Sheet: Sheet1
Table S2 All gene pairs of three different genomes (Manihot esculenta vs Arabidopsis thaliana, Manihot esculenta vs Glycine max)
MeAMT2-AtAMT2			MeAMT2-GmAMT2
MeAMT2.3	AtAMT2.1		MeAMT2.2	GmAMT3.1
MeAMT2.5	AtAMT2.1		MeAMT2.3	GmAMT2.1
			MeAMT2.3	GmAMT2.2
			MeAMT2.3	GmAMT2.3
			MeAMT2.4	GmAMT4.3
			MeAMT2.5	GmAMT2.1
			MeAMT2.5	GmAMT2.2
			MeAMT2.5	GmAMT2.3
