# Supplementary material for: Genome-wide identification, expression profiling, and functional analysis of ammonium transporter 2 (AMT2) gene family in cassava (Manihot esculenta crantz)
Source: Front Genet. 2023 Feb 22;14:1145735. doi: 10.3389/fgene.2023.1145735 (PMC9992417; doi:10.3389/fgene.2023.1145735)
Supplement: Supplementary file 6 [file Table3.xls]

## Sheet: Sheet1
Table S3 Expression of MeAMT2 genes in different tissues (TPM)
Gene name	midevein	petiole	lateral_bud	storage root	fibrous root	stem	root	leaf	early storage root	middle storage root	last storage root
MeAMT2.1	0.220039	1.27291	1.95616	0.352751	0.22563	1.06892	1.37909	0.373138	0.231657	0.293086	0.492652
MeAMT2.2	0.0933058	0	0.160142	0	0.12728	0.262561	0.741013	0.0458272	0	0.0314961	0
MeAMT2.3	7.27471	0.283911	1.87648	0.50911	2.87166	4.37994	4.23226	59.3088	0.726355	2.82151	1.15852
MeAMT2.4	0	0	0.085796	0.0475872	0	0	0	0	0.0271511	0.103052	0
MeAMT2.5	4.85341	3.11177	21.482	0	0.162029	1.17695	1.33379	0.938116	0	0	0
MeAMT2.6	0.881273	1.89959	1.69251	0	1.09092	2.62096	0.514575	0.835363	0.0288124	0	0.0565603
MeAMT2.7	0	0.199281	0	0	0	0.367908	0	0	0	0	0
